# Supplementary material for: The PROSCOOP10 Gene Encodes Two Extracellular Hydroxylated Peptides and Impacts Flowering Time in Arabidopsis
Source: Plants (Basel). 2022 Dec 16;11(24):3554. doi: 10.3390/plants11243554 (PMC9784617; doi:10.3390/plants11243554)
Supplement: Supplementary file 1 [file plants-11-03554-s001.zip]

Archive with 6 entries (4 files):
- plants-2029070-supplementary/
- plants-2029070-supplementary/Supplementary_Data/
- plants-2029070-supplementary/Supplementary_Data/Supplementary Data_Figures.pdf
- plants-2029070-supplementary/Supplementary_Data/Supplementary Table S1_Primers.xlsx
- plants-2029070-supplementary/Supplementary_Data/Supplementary Table S8.xlsx
- plants-2029070-supplementary/Supplementary_Data/Supplementary Tables S2-S7.pdf
