# Supplementary material for: The PROSCOOP10 Gene Encodes Two Extracellular Hydroxylated Peptides and Impacts Flowering Time in Arabidopsis
Source: Plants (Basel). 2022 Dec 16;11(24):3554. doi: 10.3390/plants11243554 (PMC9784617; doi:10.3390/plants11243554)
Supplement: Supplementary file 1 [file plants-11-03554-s001.zip › plants-2029070-supplementary/Supplementary_Data/Supplementary Table S1_Primers.xlsx]

## Sheet: Feuil1
	Name	Arabidopsis accession number	experiment	primer F	primer R	Optimal final concentration in RT-qPCR analyses
	PROSCOOP10	AT5G44580	genotyping and cDNA amplification	ATGGAAAGAAAAAAGTTTTC	CTAGGGGGCTGGAGTG
	ACT2	AT3G18780	RT-qPCR	GGTAACATTGTGCTCAGTGGTGG	AACGACCTTAATCTTCATGCTGC	300nM
	COP1	AT2G32950	genotyping and RT-qPCR	GCTCGGCATGTGTCAAAA	CCACTCAGCGCATCCTTC	300nM
	AP4M	AT4G24550	RT-qPCR	AGCATACACTGCGTGCAAAG	TCGCCTGTGTCACATATCTC	300nM
	PROSCOOP10	AT5G44580	RT-qPCR	TGGGGAGGAAGCGGATGAAT	CACTGCCTGATGGTCCTGTA	300nM
	SOC1	AT2G45660	RT-qPCR	AATTCGCCAGCTCCAATATG	ATCTGTTGCAGCTCCTCGAT	300nM
	GA3OX1-3	AT1G15550	RT-qPCR	CCGAAGGTTTCACCATCACT	GACTGGCCCATTCAATGTCT	300nM
	LEAFY	AT5G61850	RT-qPCR	ATTGGTTCAAGCACCACCTC	CAAGAAGCTCCCAACGAAAG	300nM
