# Supplementary material for: The PROSCOOP10 Gene Encodes Two Extracellular Hydroxylated Peptides and Impacts Flowering Time in Arabidopsis
Source: Plants (Basel). 2022 Dec 16;11(24):3554. doi: 10.3390/plants11243554 (PMC9784617; doi:10.3390/plants11243554)
Supplement: Supplementary file 1 [file plants-11-03554-s001.zip › plants-2029070-supplementary/Supplementary_Data/Supplementary Table S8.xlsx]

## Sheet: Feuil1
Number of bolted inflorescences R1				Number of bolted inflorescences R2				Number of bolted inflorescences R3
day after germination	Col-0	proscoop10-1	proscoop10-2	day after germination	Col-0	proscoop10-1	proscoop10-2	day after germination	Col-0	proscoop10-1	proscoop10-2
20	0	0	0	20	0	0	0	20	0	0	0
21	0	0	0	21	0	0	0	21	0	2	2
22	2	6	8	22	2	8	11	22	6	15	13
23	2	0	1	23	6	5	4	23	5	0	1
24	1	1	0	24	3	3	3	24	3	0	2
25	4	2	0	25	5	1	0	25	2	0	0
26	0	0	0	26	1	0	0	26	1	0	0
n	9	9	9		17	17	18		17	17	18
